# Supplementary material for: A retrospective study of community-acquired Clostridium difficile infection in southwest China
Source: Sci Rep. 2018 Mar 5;8:3992. doi: 10.1038/s41598-018-21762-7 (PMC5838233; doi:10.1038/s41598-018-21762-7)
Supplement: Supplementary file 1 — Supplementary file1 [file 41598_2018_21762_MOESM1_ESM.xlsx]

## Sheet: Sheet1
tcdA/tcdB Positive Samples		Age (year)	tcdA-SA	tcdB-SA	cdtA-SA	cdtB-SA	tcdC-SA	tcdD-SA	tcdE-SA	co-infection with rotavirus-SA	co-infection with diarrheagenic E. coli-SA	co-infection with non-typhoidal Salmonella-SA	Cultrue Positive	tcdA-CD	tcdB-CD	cdtA-CD	cdtB-CD	tcdC-CD	tcdD-CD	tcdE-CD	ST	Clade	RT	co-infection with rotavirus-CD	co-infection with diarrheagenic E. coli-CD	co-infection with non-typhoidal Salmonella-CD
YNCD-5		4	-	-	-	-	-	-	-				√	-	-	-	-	-	-	-	3	1	9
YNCD-6		0.7	+	+	-	-	+	+	+				√	+	+	-	-	+	+	+	3	1	9
YNCD-7		0.7	+	+	-	-	+	+	+				√	+	+	-	-	+	+	+	35	1	46
YNCD-9		2	+	+	-	-	+	+	+				×
YNCD-11		3	+	+	-	-	+	+	+				√	+	+	-	-	+	+	+	54	1	12
YNCD-17		1	+	+	-	-	+	+	+				√	+	+	-	-	+	+	+	54	1	12
YNCD-19		1	+	+	-	-	+	+	+				√	+	+	-	-	+	+	+	48	1
YNCD-24		2	+	+	-	-	+	+	+				√	+	+	-	-	+	+	+	3	1	1
YNCD-27		2	-	+	-	-	-	+	+				×
YNCD-34		0.11	+	+	-	-	-	+	+				×
YNCD-55		5	+	+	-	-	+	+	+				√	+	+	-	-	+	+	+	8	1	46
YNCD-70		1	+	+	-	-	+	+	+				×
YNCD-82		0.5	+	+	-	-	+	+	+				√	+	+	-	-	+	+	+	54	1
YNCD-86		0.11	+	+	-	-	+	+	+				√	+	+	-	-	+	+	+	2	1
YNCD-88		1	+	+	-	-	+	+	+				√	+	+	-	-	+	+	+	2	1
YNCD-100		0.11	+	+	-	-	+	+	+				√	+	+	-	-	+	+	+	48	1
YNCD-111		0.9	+	-	-	-	+	+	+				×
YNCD-120		0.11	+	+	-	-	+	+	+				√	+	+	-	-	+	+	+	54	1	12
YNCD-147		71	+	+	-	-	+	+	+				√	+	+	-	-	+	+	+	54	1	12
YNCD-169		1	+	+	-	-	-	+	+				√	+	+	-	-	-	+	+	26	1	140
YNCD-175		1	+	+	-	-	-	+	+				√	+	+	-	-	-	+	+	39	4	85
YNCD-176		1	+	+	-	-	-	-	-				×
YNCD-191		1	+	+	-	-	+	+	+				√	+	+	-	-	+	+	+	35	1	46
YNCD-213		60	+	+	-	-	+	+	+				√	+	+	-	-	+	+	+	54	1	12
YNCD-219		71	+	+	-	-	+	+	+				√	+	+	-	-	+	+	+	35	1	46
YNCD-222		1	+	+	-	-	+	+	-				√	+	+	-	-	+	+	-	3	1	9
YNCD-225		0.5	+	+	-	-	+	+	+				√	+	+	-	-	+	+	+	26	1	140
YNCD-228		1	+	+	-	-	+	+	+				√	+	+	-	-	+	+	+	26	1	140
YNCD-231		10	+	+	-	-	+	+	+				×
YNCD-233		1	+	+	-	-	+	+	+				×
YNCD-260		1	-	+	-	-	-	-	+				×
YNCD-263		0.2	+	+	-	-	+	+	+				√	+	+	-	-	+	+	+	3	1	9
YNCD-288		0.11	+	+	-	-	-	+	+				×
YNCD-289		0.8	-	+	-	-	-	-	-				×
YNCD-292		0.1	+	+	-	-	-	+	+				×
YNCD-295		0.11	+	+	-	-	+	+	+				×
YNCD-299		0.11	+	+	-	-	-	+	+		√		×
YNCD-306		45	+	+	-	-	+	+	+		√		×
YNCD-308		50	+	+	-	-	+	+	+				×
YNCD-315		1	+	+	-	-	+	+	+		√		×
YNCD-331		24	+	+	-	-	+	+	+				×
YNCD-339		1	+	+	-	-	-	+	+				×
YNCD-344		1	+	-	-	-	-	+	+				×
YNCD-347		0.5	+	+	-	-	+	+	+				×
YNCD-350		0.7	+	+	-	-	-	+	-		√		×
YNCD-359		0.5	+	+	-	-	+	+	+				×
YNCD-366		52	+	+	-	-	+	+	+				√	+	+	-	-	+	+	+	54	1	12
YNCD-368		0.7	+	-	-	-	-	+	+				×
YNCD-372		39	-	-	-	-	-	-	-				√	-	-	-	-	-	-	-	39	4
YNCD-376		74	+	-	-	-	-	-	-				×
YNCD-377		39	+	+	-	-	+	+	+				√	+	+	-	-	+	+	+	54	1	12
YNCD-381		76	+	+	-	-	+	+	+				√	+	+	-	-	+	+	+	397	1	1
YNCD-382		35	+	+	-	-	+	+	+				×
YNCD-387		1	+	+	-	-	-	+	+				×
YNCD-394		32	-	+	+	+	-	+	+				×
YNCD-399		1	-	-	-	-	-	-	-				√	-	-	-	-	-	-	-	398	1	10		√
YNCD-405		87	+	+	+	+	+	+	+				×
YNCD-408		0.9	-	-	-	-	-	-	-				√	-	-	-	-	-	-	-	3	1	9
YNCD-409		0.9	+	+	-	-	+	+	+				√	+	+	-	-	+	+	+	35	1	46
YNCD-410		52	+	+	-	-	+	+	+				×
YNCD-411		0.11	+	+	-	-	+	+	+				×
YNCD-414		87	+	+	+	+	+	+	+				×
YNCD-415		48	-	+	-	-	-	-	+				×
YNCD-419		50	+	+	-	-	+	+	+				×
YNCD-435		58	+	+	-	-	+	+	-				×
YNCD-452		1	+	-	-	-	-	+	+				×
YNCD-474		28	+	+	-	-	+	+	+				×
YNCD-478		45	-	-	-	-	-	-	-				√	-	-	-	-	-	-	-	3	1	9
YNCD-489		58	+	+	-	-	+	+	+				√	+	+	-	-	+	+	+	208		46
YNCD-501		80	+	+	-	-	+	+	+				×
YNCD-503		78	+	+	-	-	+	+	+				√	+	+	-	-	+	+	+	129	1
YNCD-504		48	+	+	-	-	+	+	+				×
YNCD-505		76	+	+	-	-	+	+	+				√	+	+	-	-	+	+	+	102	1	207
YNCD-520		75	+	+	-	-	+	+	+				×
YNCD-530		38	+	+	-	-	+	+	+				×
YNCD-534		60	-	+	-	-	-	+	+				×
YNCD-538		41	+	+	-	-	+	+	+				×
YNCD-540		0.8	+	+	-	-	-	+	+				×
YNCD-550		1	+	+	-	-	-	+	-	√	√		×
YNCD-552		0.9	+	+	-	-	+	+	+				×
YNCD-565		32	+	+	-	-	-	+	+				×
YNCD-568		63	+	-	-	-	-	-	+				×
YNCD-573		60	+	+	-	-	+	+	+				×
YNCD-576		65	+	+	-	-	+	+	+				×
YNCD-577		1	+	+	-	-	-	+	-				×
YNCD-585		28	+	+	-	-	+	+	+				√	+	+	-	-	+	+	+	2	1	220
YNCD-590		2	+	+	-	-	+	+	+		√		√	+	+	-	-	+	+	+	54	1	12		√
YNCD-591		1	-	-	-	-	-	-	-				√	-	-	-	-	-	-	-	3	1	9		√
YNCD-601		0.11	+	+	-	-	+	+	+			√	√	+	+	-	-	+	+	+	3	1	1			√
YNCD-602		13	-	+	-	-	-	-	+				×
YNCD-604		20	-	+	-	-	-	+	-				×
YNCD-605		1	+	+	-	-	-	+	+				×
YNCD-620		1	+	+	-	-	-	+	+				×
YNCD-622		1	+	-	-	-	-	-	-				×
YNCD-626		1	+	+	-	-	+	+	+				×
YNCD-635		1	+	+	-	-	-	+	-				×
YNCD-654		1	-	+	-	-	-	-	+		√		×
YNCD-659		1	-	+	-	-	-	-	-		√		×
YNCD-660		1	+	+	-	-	-	+	+				×
YNCD-662		41	+	+	-	-	+	+	+				×
YNCD-663		1	+	+	-	-	+	+	+				×
YNCD-666		0.7	+	+	-	-	+	+	+				×
YNCD-672		0.2	+	+	-	-	+	+	+				√	+	+	-	-	+	+	+	3	1	1
YNCD-681		0.7	+	+	-	-	+	+	+				×
YNCD-689		2	+	+	-	-	-	+	+				×
YNCD-695		1	-	+	-	-	-	-	-				√	-	+	-	-	-	-	-	15	1	10
YNCD-714		0.11	+	+	-	-	+	+	+				×
YNCD-719		0.6	+	+	-	-	+	+	+				×
YNCD-721		8	+	+	-	-	+	+	+				√	+	+	-	-	+	+	+	35	1	46
YNCD-725		0.6	+	+	-	-	-	+	-		√		×
YNCD-733		0.11	+	+	-	-	+	+	+				√	+	+	-	-	+	+	+	399	1	12
YNCD-739		0.6	+	+	-	-	-	-	+		√		×
YNCD-745		1	+	+	-	-	+	+	+				√	+	+	-	-	+	+	+	129	1
YNCD-748		1	+	+	-	-	+	+	+				√	+	+	-	-	+	+	+	129	1
YNCD-751		0.3	+	+	-	-	+	+	+				√	+	+	-	-	+	+	+	3	1	1
YNCD-767		2	+	+	-	-	+	+	+				×
YNCD-774		0.11	+	+	-	-	-	+	+				×
YNCD-775		0.1	+	+	-	-	+	+	+				×
YNCD-776		0.6	+	+	-	-	+	+	+				√	+	+	-	-	+	+	+	3	1	1
YNCD-787		0.11	+	+	-	-	-	+	+				×
YNCD-793		0.11	+	+	-	-	-	+	+				×
YNCD-813		0.6	+	+	-	-	+	+	+				×
YNCD-815		0.4	+	+	-	-	+	+	+				×
YNCD-819		0.5	+	+	-	-	+	+	+				×
YNCD-820		1	-	+	-	-	-	-	+				×
YNCD-822		1	+	+	-	-	+	+	+	√			×
YNCD-830		0.2	+	-	-	-	-	+	-				×
YNCD-831		0.9	+	+	-	-	+	+	+	√			√	+	+	-	-	+	+	+	3	1	1	√
YNCD-866		0.9	+	+	-	-	+	+	+				×
YNCD-874		42	+	+	-	-	+	+	+				×
YNCD-887		4	-	-	-	-	-	-	-				√	-	-	-	-	-	-	-	39	4	85
YNCD-893		1	+	+	-	-	-	-	-				×
YNCD-904		0.2	+	+	-	-	+	+	+				√	+	+	-	-	+	+	+	35	1	46
YNCD-905		0.2	+	+	-	-	+	+	+				√	+	+	-	-	+	+	+	35	1	46
YNCD-910		0.4	+	+	-	-	+	+	+		√		×
YNCD-911		0.2	+	+	-	-	+	+	+				√	+	+	-	-	+	+	+	3	1	1
YNCD-916		2	+	+	-	-	+	+	+				√	+	+	-	-	+	+	+	3	1	1
YNCD-930		1	+	+	-	-	+	+	+				×
YNCD-931		1	+	+	-	-	+	+	+				×
YNCD-938		1	+	+	-	-	+	+	+				√	+	+	-	-	+	+	+	35	1	46
YNCD-944		1	+	+	-	-	+	+	+				√	+	+	-	-	+	+	+	35	1	46
YNCD-947		0.5	+	+	-	-	+	+	+		√		√	+	+	-	-	+	+	+	35	1	46		√
YNCD-963		0.11	+	+	-	-	-	+	+				×
YNCD-967		0.11	+	+	-	-	-	+	+				×
YNCD-975		2	+	+	-	-	-	+	+		√		×
SA:samples;CD:C.diffcile isolates
Character in red refers to non-toxingenic
Cells filled with yellow corlor means binary toxin positive samples
Cells filled with blue corlor means isolates with new ST types
